# Supplementary material for: Drug-resistant EGFR mutations promote lung cancer by stabilizing interfaces in ligand-free kinase-active EGFR oligomers
Source: Nat Commun. 2024 Mar 19;15:2130. doi: 10.1038/s41467-024-46284-x (PMC10951324; doi:10.1038/s41467-024-46284-x)
Supplement: Supplementary file 4 — Source Data [file 41467_2024_46284_MOESM4_ESM.xlsx]

## Sheet:  Fig 8d and S7b 
	pY1068	total EGFR
WT	1	1
ED/RK	1.56	0.89
Lzip3A	0.78	0.87
Lzip3S	0.59	0.78
K946E	0.31	0.8
R938E+K946E	0.27	0.86
K946E+Lzip3S	0.15	0.75
R938E	0.47	0.5
I942E	0.34	0.53
	ratio pY/total
WT	1
ED/RK	1.75281
Lzip3A	0.896552
Lzip3S	0.75641
K946E	0.3875
R938E+K946E	0.313953
K946E+Lzip3S	0.2
R938E	0.94
I942E	0.641509

## Sheet: Fig 10a and S10e
Body weight (grams) and Tumour volume (mm^3)
Treatment: Ba/F3 cells WT-EGFR
Dose: 2,000,000 cells/ 100 µl
Mouse ID	Date: 8/3 *Day of inoculation		Date: 9/3		Date: 10/3		Date: 14/3		Date: 17/3		Date: 21/3		Date: 23/3		Date: 27/3		Date: 29/3		Date: 31/3		Date: 3/4		Date: 5/4		Date: 7/4		Date: 10/4		Date: 12/4		Date: 14/4		Date: 17/4
	Body weight (grams)	Tumour volume (mm^3)	Body weight (grams)	Tumour volume (mm^3)	Body weight (grams)	Tumour volume (mm^3)	Body weight (grams)	Tumour volume (mm^3)	Body weight (grams)	Tumour volume (mm^3)	Body weight (grams)	Tumour volume (mm^3)	Body weight (grams)	Tumour volume (mm^3)	Body weight (grams)	Tumour volume (mm^3)	Body weight (grams)	Tumour volume (mm^3)	Body weight (grams)	Tumour volume (mm^3)	Body weight (grams)	Tumour volume (mm^3)	Body weight (grams)	Tumour volume (mm^3)	Body weight (grams)	Tumour volume (mm^3)	Body weight (grams)	Tumour volume (mm^3)	Body weight (grams)	Tumour volume (mm^3)	Body weight (grams)	Tumour volume (mm^3)	Body weight (grams)	Tumour volume (mm^3)
Cage: C00195067
NM	25.2	/	24.5	/	25.6	/	25.8	/	26.4	/	25.8	/	25.7	/	25.7	/	25.6	/	25.9	/	26.1	/	27.2	/	26.6	/	27.2	/	27.2	/	27.4	/	27.6	/
R	24.4	/	23.7	/	24.9	/	25.4	/	24.9	/	24.6	/	24.8	/	25.2	/	25.3	/	25.5	/	25.4	/	26.5	/	26.4	/	26.5	/	26.4	/	26.3	/	26.5	/
L	26.4	/	25.4	/	26.1	/	26.3	/	26.7	/	26.5	/	25.7	/	26	/	26.1	/	26.2	/	26	/	27.2	/	26.5	/	27.1	/	27.1	/	27.1	/	27	/
LR	27.7	/	26.7	/	27.4	/	27.2	/	27.7	/	27	/	26.8	/	27	/	27.1	/	26.8	/	27.1	/	27.9	/	27.1	/	27.6	/	27.8	/	27.7	/	27.7	/
Cage: C00196232
RR	26.2	/	26	/	26.6	/	27.6	/	28.2	/	27.4	/	27.6	/	27.2	/	27.6	/	27.5	/	27.7	/	28.7	/	28.4	/	29.3	/	29.4	/	29.1	/	28.7	/
LL	24.8	/	24.8	/	25.6	/	25.9	/	25.9	/	25.9	/	25.5	/	26.1	/	26.8	/	26.9	/	26.9	/	27.8	/	27.1	/	28	/	27.8	/	27.7	/	27.8	/
Treatment: Ba/F3 cells T766M-EGFR
Dose: 2,000,000 cells/ 100 µl
Mouse ID	Date: 8/3 *Day of inoculation		Date: 9/3		Date: 10/3		Date: 14/3		Date: 17/3		Date: 21/3		Date: 23/3		Date: 27/3		Date: 29/3		Date: 31/3		Date: 3/4		Date: 5/4		Date: 7/4		Date: 10/4		Date: 12/4		Date: 14/4		Date: 17/4
	Body weight (grams)	Tumour volume (mm^3)	Body weight (grams)	Tumour volume (mm^3)	Body weight (grams)	Tumour volume (mm^3)	Body weight (grams)	Tumour volume (mm^3)	Body weight (grams)	Tumour volume (mm^3)	Body weight (grams)	Tumour volume (mm^3)	Body weight (grams)	Tumour volume (mm^3)	Body weight (grams)	Tumour volume (mm^3)	Body weight (grams)	Tumour volume (mm^3)	Body weight (grams)	Tumour volume (mm^3)	Body weight (grams)	Tumour volume (mm^3)	Body weight (grams)	Tumour volume (mm^3)	Body weight (grams)	Tumour volume (mm^3)	Body weight (grams)	Tumour volume (mm^3)	Body weight (grams)	Tumour volume (mm^3)	Body weight (grams)	Tumour volume (mm^3)	Body weight (grams)	Tumour volume (mm^3)
Cage: C00195068
NM	19.5	/	19.2	/	19.4	/	20.4	/	22	/	22	/	21.8	/	23	/	23.1	/	23.5	188.6	23.9	180.83	24	202.16	23.9	807.09	24.7	960.4	25.2	1275.26	24.4	1398.16	25.5	2082.5
R	23.2	/	22.6	/	22.6	/	24	/	24.3	/	24.3	/	23.6	/	24.5	/	24.6	/	24.4	73.1	24.5	93.6	25.4	113.12	25.3	212.94	25.3	248	26	475.24	25.5	1025.96	26.2	1389.31
L	25.9	/	24.1	/	24.6	/	25.9	/	26.7	/	26.4	/	25.8	/	26.3	/	26.3	/	26.2	88.77	26.6	124.15	27.5	212.94	26.9	249.32	27.6	460	27.9	618.19	28	839.66	28.4	1356.11
LR	26.1	/	26.1	/	25.4	/	27.7	/	28.4	/	27.7	/	27.9	/	28.7	/	28.9	/	29.2	149.06	29.7	199.71	30.8	218.53	30.8	373.25	31.2	552.47	31.5	686.81	31.2	856.5	32.9	1265.53
Cage: C00195071
RR	21	/	20.7	/	21.6	/	21.9	/	22.4	/	22.2	/	21.8	/	22.3	/	22.6	/	22.9	142.56	22.8	183.45	23.9	248	23.2	443.74	23.9	466.8	24.4	593.76	24.2	779.14	24.8	1047.8
LL	25.8	/	25.1	/	26.6	/	26.6	/	26.7	/	26.7	/	26.4	/	27	/	27.3	/	27.5	72.6	27.6	109.98	28.2	211.2	27.8	396.9	28.1	672.65	28.7	824.53	28.1	1047.42	28.7	1385.54
Treatment: Ba/F3 cells T766M+H566F-EGFR
Dose: 2,000,000 cells/ 100 µl
Mouse ID	Date: 8/3 *Day of inoculation		Date: 9/3		Date: 10/3		Date: 14/3		Date: 17/3		Date: 21/3		Date: 23/3		Date: 27/3		Date: 29/3		Date: 31/3		Date: 3/4		Date: 5/4		Date: 7/4		Date: 10/4		Date: 12/4		Date: 14/4		Date: 17/4
	Body weight (grams)	Tumour volume (mm^3)	Body weight (grams)	Tumour volume (mm^3)	Body weight (grams)	Tumour volume (mm^3)	Body weight (grams)	Tumour volume (mm^3)	Body weight (grams)	Tumour volume (mm^3)	Body weight (grams)	Tumour volume (mm^3)	Body weight (grams)	Tumour volume (mm^3)	Body weight (grams)	Tumour volume (mm^3)	Body weight (grams)	Tumour volume (mm^3)	Body weight (grams)	Tumour volume (mm^3)	Body weight (grams)	Tumour volume (mm^3)	Body weight (grams)	Tumour volume (mm^3)	Body weight (grams)	Tumour volume (mm^3)	Body weight (grams)	Tumour volume (mm^3)	Body weight (grams)	Tumour volume (mm^3)	Body weight (grams)	Tumour volume (mm^3)	Body weight (grams)	Tumour volume (mm^3)
Cage: C00195069
NM	23.6	/	23.7	/	24.2	/	23.7	/	24.9	/	24.2	/	24	/	24.3	/	24.7	/	25.1	63.92	25.1	82.85	25	147.59	25	177.97	25.4	293.08	26.4	380.56	25.8	428.54	26	562.43
R	27.1	/	27	/	27.8	/	27.4	/	28	/	27	/	26.4	/	27.1	/	27.1	/	27.3	49.91	27.3	83.32	27.9	127.9	27.5	180.99	28	258.86	28.2	300.47	28.2	403.14	28.4	595.84
L	25.2	/	25.4	/	26.2	/	25.9	/	26.1	/	25.9	/	25.4	/	25.9	/	26.4	/	26.4	52.73	26.3	61.8	26.9	120.83	26.5	219.79	27	350.28	27.5	446.59	27.6	566.77	27.6	964.05
LR	23.5	/	22.7	/	24	/	23.9	/	24.4	/	23.9	/	23.4	/	24.1	/	24.3	/	24.4	/	24.4	4	25.3	7.81	25	7.81	26.2	13.5	26.8	83.19	26.4	219.79	26.7	564.48
Cage: C00196246
RR	24.3	/	23.9	/	25.1	/	26	/	26.8	/	26.3	/	25.8	/	26.1	/	26	/	26.2	32.91	26	136.9	26.9	168.98	26.7	215.17	26.9	284.75	27.6	356.4	27.3	415.15	27.1	588.11
LL	25.7	/	25.1	/	25.4	/	25	/	26	/	26.5	/	25.5	/	26.3	/	26.4	/	26.2	35.82	25.8	188.6	26.7	234.23	26.7	299.54	27.1	455.75	27.2	533.71	27.7	727.2	27.5	851.97
Treatment: Ba/F3 cells T766M+K946E-EGFR
Dose: 2,000,000 cells/ 100 µl
Mouse ID	Date: 8/3 *Day of inoculation		Date: 9/3		Date: 10/3		Date: 14/3		Date: 17/3		Date: 21/3		Date: 23/3		Date: 27/3		Date: 29/3		Date: 31/3		Date: 3/4		Date: 5/4		Date: 7/4		Date: 10/4		Date: 12/4		Date: 14/4		Date: 17/4
	Body weight (grams)	Tumour volume (mm^3)	Body weight (grams)	Tumour volume (mm^3)	Body weight (grams)	Tumour volume (mm^3)	Body weight (grams)	Tumour volume (mm^3)	Body weight (grams)	Tumour volume (mm^3)	Body weight (grams)	Tumour volume (mm^3)	Body weight (grams)	Tumour volume (mm^3)	Body weight (grams)	Tumour volume (mm^3)	Body weight (grams)	Tumour volume (mm^3)	Body weight (grams)	Tumour volume (mm^3)	Body weight (grams)	Tumour volume (mm^3)	Body weight (grams)	Tumour volume (mm^3)	Body weight (grams)	Tumour volume (mm^3)	Body weight (grams)	Tumour volume (mm^3)	Body weight (grams)	Tumour volume (mm^3)	Body weight (grams)	Tumour volume (mm^3)	Body weight (grams)	Tumour volume (mm^3)
Cage: C00195072
NM	24.3	/	23.8	/	24.8	/	24.8	/	25.6	/	25.8	/	25.3	/	25.8	/	26.1	/	26.2	/	26.1	/	26.9	/	26.9	/	28.2	4	27.2	7.81	27.3	7.81	28.1	13.5
R	26.9	/	26.4	/	27.3	/	26.5	/	27.4	/	27.4	/	27.3	/	28	/	27.5	/	28	/	27.2	/	28.5	/	27.9	/	28.8	/	27.4	/	27.8	/	28.8	4
L	20.5	/	20.2	/	20.5	/	20	/	20.9	/	21	/	20.2	/	21.4	/	21.1	/	21.6	/	20.9	/	21.5	/	21.1	/	22.8	7.81	22	13.5	21.5	53.75	22.1	209.9
LR	26.8	/	26.5	/	27.1	/	27.6	/	28.3	/	27.7	/	27.1	/	28	/	27.2	/	27	/	27.2	/	27.9	/	27.1	/	28.2	/	27.4	/	27.7	/	28.6	/
Cage: C00195070
RR	26	/	25.9	/	27.2	/	26.3	/	26.6	/	26.9	/	27	/	27.2	/	27.4	/	27.6	/	27.2	/	28.4	/	27.8	/	28.4	/	28.8	/	28.9	/	28.5	4
LL	22.3	/	21.9	/	22.7	/	22.7	/	23	/	24	/	24.3	/	24.2	/	24.1	/	23.9	/	24.1	/	25	4	24.9	33.62	25.5	97.2	25.9	173.66	26.1	191.84	25.3	274.55

## Sheet: Fig 10c
	Treatment: Ba/F3 cells WT-EGFR, day 41
	Treatment: Ba/F3 cells T766M-EGFR, day 41
	Treatment: Ba/F3 cells T766M+H566F-EGFR, day 41
	Treatment: Ba/F3 cells T766M+K946E-EGFR, day 41

## Sheet: Fig S1a
	EGFR variant + 100nM HER1 affibody	c1	c2	c4	c6	c8				wtEGFR	K721A	C'698	ΔC	L680N
								Monomer	c1	0.567513	0.516897	0.475432	0.344619	0.385385
	WT	0.567513	0.292799	0.0848117	0.0225744	0.0323014		Dimer	c2	0.292799	0.215767	0.321186	0.21814	0.22204
	K721A	0.516897	0.215767	0.137019	0.0672472	0.0630694		Oligomer	c4+c6+c8	0.139688	0.267336	0.203382	0.437241	0.392575
	C'698	0.475432	0.321186	0.104711	0.0531603	0.0455104
	ΔC	0.344619	0.21814	0.108372	0.109325	0.219545
	L680N	0.385385	0.22204	0.0919093	0.079101	0.221565

## Sheet: FigS1d
Cell treatment	sample number	Pearson's coefficient
Affi 600nM	S2_01	-0.03
Affi 600nM	S2_02	-0.029
Affi 600nM	S2_03	-0.033
Affi 600nM	S2_04	-0.011
Affi 600nM	S2_05	-0.014
EGF 400nM	S3_01	0
EGF 400nM	S3_02	0
EGF 400nM	S3_03	0
EGF 400nM	S3_04	0
EGF 400nM	S3_05	0
EGF 400nM	S3_06	0
EGF 400nM	S3_07	0
EGF 400nM	S3_08	0
EGF 400nM	S3_09	0
200nM Affi+400nM EGF	S4_01	0.525
200nM Affi+400nM EGF	S4_02	0.577
200nM Affi+400nM EGF	S4_03	0.551
200nM Affi+400nM EGF	S4_04	0.485
200nM Affi+400nM EGF	S4_05	0.585
200nM Affi+400nM EGF	S4_06	0.516
200nM Affi+400nM EGF	S4_07	0.508
200nM Affi+400nM EGF	S4_08	0.583
200nM Affi+400nM EGF	S4_09	0.53
200nM Affi+400nM EGF	S4_10	0.481
400nM Affi + 400nM EGF	S5_01	0.326
400nM Affi + 400nM EGF	S5_02	0.383
400nM Affi + 400nM EGF	S5_03	0.289
400nM Affi + 400nM EGF	S5_04	0.396
400nM Affi + 400nM EGF	S5_05	0.323
400nM Affi + 400nM EGF	S5_06	0.315
400nM Affi + 400nM EGF	S5_07	0.303
400nM Affi + 400nM EGF	S5_08	0.368
400nM Affi + 400nM EGF	S5_09	0.34
400nM Affi + 400nM EGF	S5_10	0.254
400nM Affi + 400nM EGF	S6_01	0.272
400nM Affi + 400nM EGF	S6_02	0.344
400nM Affi + 400nM EGF	S6_03	0.401
400nM Affi + 400nM EGF	S6_04	0.217
400nM Affi + 400nM EGF	S6_05	0.355
400nM Affi + 400nM EGF	S6_06	0.347
400nM Affi + 400nM EGF	S6_07	0.373
400nM Affi + 400nM EGF	S6_08	0.306
400nM Affi + 400nM EGF	S6_09	0.341
400nM Affi + 400nM EGF	S6_10	0.338
600nM AFfi + 400nM EGF	S7_01	0.117
600nM AFfi + 400nM EGF	S7_02	0.126
600nM AFfi + 400nM EGF	S7_03	0.134
600nM AFfi + 400nM EGF	S7_04	0.169
600nM AFfi + 400nM EGF	S7_05	0.238
600nM AFfi + 400nM EGF	S7_06	0.133
600nM AFfi + 400nM EGF	S7_07	0.137
600nM AFfi + 400nM EGF	S7_08	0.092
600nM AFfi + 400nM EGF	S7_09	0
600nM AFfi + 400nM EGF	S7_10	0.075
600nM AFfi + 400nM EGF	S8_01	0.185
600nM AFfi + 400nM EGF	S8_02	0.091
600nM AFfi + 400nM EGF	S8_03	0.111
600nM AFfi + 400nM EGF	S8_04	0.254
600nM AFfi + 400nM EGF	S8_05	0.112
600nM AFfi + 400nM EGF	S8_06	0.135
600nM AFfi + 400nM EGF	S8_07	0.129
600nM AFfi + 400nM EGF	S8_08	0.067
600nM AFfi + 400nM EGF	S8_09	0.066
600nM AFfi + 400nM EGF	S8_10	0.074

## Sheet: Fig S1f (western blots)
	total EGFR	Actin
WT	1	1.03
L834R	0.69	0.99
T766M	0.86	0.7
R300L	1.01	0.84
ED/RK	0.84	0.91
L680N	0.99	1.1
L680N+ED/RK	0.68	0.89
T766M+L680N	1.32	1.35

## Sheet: Fig S3e
	pY1068	total EGFR
WT	1	1
G564P	0.94	1.34
H566F	1.17	1.21
	ratio pY/total
WT	1
G564P	0.701493
H566F	0.966942

## Sheet: Fig S7c
	pY992	pY1068	total EGFR	pAKT	Actin
WT	1	1	1	1	0.97
K946E	0.55	0.61	1	0.99	0.94
T766M	4.05	2.71	0.86	4.69	1.06
T766M+K946E	1.87	1.7	1	2.01	1.17
T766M+H566F	4.78	2.9	0.96	1.57	1.28
	pY992/total EGFR			total EGFR (C-ter)
WT	1		WT	1
K946E	0.55		K946E	1
T766M	4.7093		T766M	0.86
T766M+K946E	1.87		T766M+K946E	1
T766M+H566F	4.97917		T766M+H566F	0.96
	pY1068/total EGFR
WT	1
K946E	0.61
T766M	3.15116
T766M+K946E	1.7
T766M+H566F	3.02083
	pAKT
WT	1
K946E	0.99
T766M	4.69
T766M+K946E	2.01
T766M+H566F	1.57

## Sheet: Fig S10a
without IL3							with IL3
day-1	Vec	WT	T766M	T766M+H566F	T766M+K946E		day-1	WT	T766M	T766M+H566F	T766M+K946E
	162791	130145	196545	256535	258456			476472	532130	432430	749516
	173280	123883	193718	252518	252202			476952	544479	441251	739146
	170727	138492	187367	250537	253037			475040	550405	454176	747421
avg	168933	130840	192543	253197	254565			479477	548007	438682	754903
								464300	539461	440461	740525
							avg	474448	542896	441400	746302
day-2	Vec	WT	T766M	T766M+H566F	T766M+K946E
	56650	59926	138850	103698	73200
	63260	68727	137667	129712	60852		day-2	WT	T766M	T766M+H566F	T766M+K946E
	69877	88858	147225	149195	125257			1285693	1265155	1045836	1437242
avg	63262.3	72503.7	141247	127535	86436.3			1211574	1309988	1071575	1476380
								1249119	1285942	1064267	1419953
								1238262	1309804	1141496	1659758
								1237018	1332449	1148299	1442327
day-3	Vec	WT	T766M	T766M+H566F	T766M+K946E		avg	1.24433e+06	1.30067e+06	1.09429e+06	1487132
	10462	18183	131418	71166	45912
	18308	29495	145131	87196	49695
	24253	35712	144723	100301	59767
avg	17674.3	27796.7	140424	86221	51791.3		day-3	WT	T766M	T766M+H566F	T766M+K946E
								2578278	2564896	2459276	2526998
								2571614	2611848	2481476	2573910
								2604623	2564933	2536089	2621579
day-4	Vec	WT	T766M	T766M+H566F	T766M+K946E			2573416	2603684	2553115	2651735
	4356	7018	187118	84867	25107			2611930	2573693	2558352	2580435
	6186	14355	201607	65667	27333		avg	2.58797e+06	2.58381e+06	2.51766e+06	2.59093e+06
	9718	22966	202632	93818	37750
avg	6753.33	14779.7	197119	81450.7	30063.3
							day-4	WT	T766M	T766M+H566F	T766M+K946E
								2718839	2582697	2380942	2584857
day-5	Vec	WT	T766M	T766M+H566F	T766M+K946E			2108898	2340877	2321285	2561989
	1441	4983	361620	77367	31400			2150834	2259596	2228898	2573970
	1960	24302	274157	101568	26588			2506736	2379910	2286661	2755998
	4321	21017	318635	104403	28225			2434000	2186463	2368142	2773780
avg	2574	16767.3	318137	94446	28737.7		avg	2.38386e+06	2.34991e+06	2.31719e+06	2.65012e+06
day-8	Vec	WT	T766M	T766M+H566F	T766M+K946E
	122	1602	1220433	337923	6147
	85	625	1287198	178142	5376
	257	19940	1224480	738996	14753
avg	154.667	7389	1244037	418354	8758.67
day-9	Vec	WT	T766M	T766M+H566F	T766M+K946E
	92	518	1852326	681191	4358
	228	502	1551066	475091	27696
	81	531	1410743	1421090	8691
avg	133.667	517	1604712	859124	13581.7
day-10	Vec	WT	T766M	T766M+H566F	T766M+K946E
	161	5081	2368390	1793015	12585
	193	5588	2324501	2035951	11995
	206	3976	2223235	1604047	28357
avg	186.667	4881.67	2305375	1.811e+06	17645.7

## Sheet: Fig S10d
	Day 21, WT, T766M, T766M+H566F, T776M+K946E
	Day 33, WT, T766M, T766M+H566F, T776M+K946E
	Day 41, WT, T766M, T766M+H566F, T776M+K946E
